# Supplementary material for: Protection of Chickens against H9N2 Avian Influenza Isolates with a Live Vector Vaccine Expressing Influenza Hemagglutinin Gene Derived from Y280 Avian Influenza Virus
Source: Animals (Basel). 2024 Mar 12;14(6):872. doi: 10.3390/ani14060872 (PMC10967311; doi:10.3390/ani14060872)
Supplement: Supplementary file 1 [file animals-14-00872-s001.zip]

Archive with 1 entries (1 files):
- animals-2894620-supplementary.pdf
